# Supplementary material for: Effects of the Water Extract of Fermented Rice Bran on Liver Damage and Intestinal Injury in Aged Rats with High-Fat Diet Feeding
Source: Plants (Basel). 2022 Feb 24;11(5):607. doi: 10.3390/plants11050607 (PMC8912322; doi:10.3390/plants11050607)
Supplement: Supplementary file 1 [file plants-11-00607-s001.zip]

Archive with 1 entries (1 files):
- plants-1596336-supplementary.pdf
